# Supplementary material for: Impact of Phytochemicals on Viability and Cereulide Toxin Synthesis in Bacillus cereus Revealed by a Novel High-Throughput Method, Coupling an AlamarBlue-Based Assay with UPLC-MS/MS
Source: Toxins (Basel). 2021 Sep 21;13(9):672. doi: 10.3390/toxins13090672 (PMC8470179; doi:10.3390/toxins13090672)
Supplement: Supplementary file 1 [file toxins-13-00672-s001.zip]

Archive with 1 entries (1 files):
- toxins-1377486-supplementary.pdf
